# Supplementary material for: Synthesis, Antimicrobial and Mutagenic Activity of a New Class of d-Xylopyranosides
Source: Antibiotics (Basel). 2023 May 10;12(5):888. doi: 10.3390/antibiotics12050888 (PMC10215737; doi:10.3390/antibiotics12050888)
Supplement: Supplementary file 1 [file antibiotics-12-00888-s001.zip]

Archive with 1 entries (1 files):
- antibiotics-2379650-supplementary.pdf
